# Supplementary material for: Bystander interventions against gender-based violence and harassment in the workplace: a scoping review
Source: Front Psychol. 2025 May 29;16:1570812. doi: 10.3389/fpsyg.2025.1570812 (PMC12161231; doi:10.3389/fpsyg.2025.1570812)
Supplement: Supplementary file 2 [file Data_Sheet_2.XLSX]

## Sheet: Table 1 with citations
CHARACTERISTIC	NO. OF STUDIES	CITATIONS
Country
Australia	4	Crisp and Taket (2018; 2023), Durey (2011), Sarpy et al. (2022)
The United States of America	4	Bingham and Scherer (2001), Cronin et al. (2024), Fischer et al. (2021), Jacobs, Bergen & Korn (2000)
Bangladesh	2	Naved et al. (2021), Stuart et al. (2017)
Germanya	1	Foubert and Masin (2012)
Italy	1	Martini and De Piccoli (2021)
Not specifiedb	2	Kuppuswami and Ferreira (2022), Potter and Moynihan (2011)
Study design
Non-randomised experimental study	9	Bingham and Scherer (2001), Crisp & Taket (2018; 2023), Cronin et al. (2024), Fischer et al. (2021), Kuppuswami and Ferreira (2022), Martini and De Piccoli (2021), Naved et al. (2021), Potter and Moynihan (2011)
Othersc	2	Durey (2011), Stuart et al. (2017)
Repeated cross sectional study	1	Jacobs, Bergen and Korn (2000)
Qualitative research	1	Sarpy et al. (2022)
Randomized control trail	1	Foubert and Masin (2012)
Type of comparator
No comparator	7	Crisp and Taket (2018; 2023), Durey (2011), Fischer et al. (2021), Jacobs et al. (2000), Kuppuswami and Ferreira (2022), Martini and De Piccoli (2021)
Passive comparator (standard practice)	4	Bingham and Scherer (2001), Cronin et al. (2024), Naved et al. (2022), Potter and Moynihan (2011)
Not applicable	2	Sarpy et al. (2022), Stuart et al. (2017)
Active comparator	1	Foubert and Masin (2012)
Intervention aim*
Improving awareness, knowledge, and attitudes	14	Bingham and Scherer (2001), Crisp and Taket (2018; 2023), Cronin et al. (2024), Durey (2011), Fischer et al. (2021), Foubert and Masin (2012), Jacobs, Bergen and Korn (2000), Kuppuswami and Ferreira (2022), Martini and De Piccoli (2021), Naved et al. (2021), Potter and Moynihan (2011), Sarpy et al. (2022), Stuart et al. (2017)
Empower bystanders to intervene	13	Crisp and Taket (2018; 2023), Cronin et al. (2024), Durey (2011), Fischer et al. (2021), Foubert and Masin (2012), Jacobs, Bergen and Korn (2000), Kuppuswami and Ferreira (2022), Martini and De Piccoli (2021), Naved et al. (2021), Potter and Moynihan (2011), Sarpy et al. (2022), Stuart et al. (2017)
Organizational and/or cultural change/transformation	9	Crisp and Taket (2018; 2023), Durey (2011), Jacobs, Bergen and Korn (2000), Kuppuswami and Ferreira (2022), Naved et al. (2021), Potter and Moynihan (2011), Sarpy et al. (2022), Stuart et al. (2017)
Policy development and implementation	7	Crisp and Taket (2018), Durey (2011), Jacobs, Bergen and Korn (2000), Kuppuswami and Ferreira (2022), Naved et al. (2021), Sarpy et al. (2022), Stuart et al. (2017)
Theoretical foundation*
Violence prevention and bystander intervention theories	8	Crisp and Taket (2018; 2023), Cronin et al. (2024), Durey (2011), Fischer et al., (2021), Foubert and Masin (2012), Potter and Moynihan (2011), Sarpy et al., (2022)
Gender, diversity, and intersectionality theories	7	Crisp and Taket (2018), Durey (2011), Kuppuswami and Ferreira (2022), Martini and De Piccoli (2021), Naved et al. (2021), Stuart et al. (2017), Sarpy et al. (2022)
Social, learning and capacity building theories	6	Crisp and Taket (2023), Cronin et al. (2024), Durey (2011), Kuppuswami and Ferreira (2022), Potter and Moynihan (2011), Stuart et al. (2017)
Public health and economic empowerment theories	3	Crisp and Taket (2023), Naved et al. (2021), Sarpy et al., (2022)
Organizational and team theories	3	Durey (2011), Fischer et al., (2021), Stuart et al. (2017)
No theoretical foundation or none reported	2	Bingham and Scherer (2001), Jacobs, Bergen and Korn (2000)
Intervention and change theory	1	Croning et al. (2024)
Scales and measurements*
Bystander related measures (e.g., bystander behaviour, bystander intention to act etc.)	6	Crisp and Taket (2023), Cronin et al. (2024), Fischer et al. (2021), Foubert and Masin (2012), Martini and De Piccoli (2021), Potter and Moynihan (2011)
Experiencing and/or witnessing sexual harassment and/or violence measures	4	Fischer et al., (2021), Jacobs, Bergen and Korn (2000), Martini and De Piccoli (2021), Naved et al. (2021)
Custom scales (i.e., not independently tested)	4	Fischer et al. (2021), Jacobs, Bergen and Korn (2000), Kuppuswami and Ferreira (2022), Naved et al. (2021)
Measures of the acceptance of sexual harassment and/or violence	4	Foubert and Masin (2012), Jacobs, Bergen and Korn (2000), Martini and De Piccoli (2021), Naved et al. (2021)
Qualitative assessment (e.g., interviews and observation)	4	Durey (2011), Naved et al. (2021), Sarpy et al., (2022), Stuart et al. (2017)
Gender attitudes and equality measures	3	Bingham and Scherer (2001), Jacobs, Bergen and Korn (2000), Naved et al. (2021)
General knowledge, perceptions, and attitudes about sexual harassment scales	4	Bingham and Scherer (2001), Crisp and Taket (2022), Cronin et al. (2024), Naved et al. (2021)
Workplace climate and workplace culture measures	3	Crisp and Taket (2018), Jacobs, Bergen and Korn (2000), Martini and De Piccoli (2021)
Specific intervention training effectiveness measures	3	Fischer et al., (2021), Kuppuswami and Ferreira (2022), Stuart et al. (2021),
Measures of psychological impact and coping strategies	2	Fischer et al., (2021), Naved et al. (2021)
Incidence report measure	1	Cronin et al. (2024)
Intervention type*
Bystander training workshop	9	Crisp and Taket (2018), Cronin et al. (2024), Durey (2011), Fischer et al. (2021), Foubert and Masin (2012), Jacobs, Bergen and Korn (2000), Naved et al. (2021), Potter and Moynihan (2011), Stuart et al. (2017)
Larger organisational change effort	5	Durey (2011), Jacobs, Bergen and Korn (2000), Naved et al (2021), Sarpy et al. (2022), Stuart et al. (2017)
Lecture/Seminar	5	Bingham and Scherer (2001), Jacobs, Bergen and Korn (2000), Kuppuswami and Ferreira (2022), Martini and De Piccoli (2021), Naved et al. (2021)
Changes to company policies	4	Crisp and Taket (2018), Durey (2011), Naved et al. (2021), Stuart et al. (2017)
Information campaign	3	Crisp and Taket (2018), Naved et al. (2021), Stuart et al. (2017)
Art performance	1	Crisp and Taket (2023)
Intervention design
Complex multi-component interventions	6	Crisp and Taket (2018), Durey (2011), Jacobs, Bergen and Korn (2000), Naved et al. (2021), Sarpy (2022), Stuart et al. (2017)
Single-session interventions	6	Bingham and Scherer (2001), Crisp and Taket (2023), Cronin et al. (2024), Fischer et al. (2021), Foubert and Masin (2012), Potter and Moynihan (2011),
Multi-session interventions (4-16)	2	Kuppuswami and Ferreira (2022), Martini and De Piccoli (2021)
Content delivery*
In person presentation/workshop	10	Bingham and Scherer (2001), Crisp and Taket (2018), Cronin et al. (2024), Durey (2011), Fischer et al (2021), Foubert and Masin (2012), Martini and De Piccoli (2021), Naved et al. (2021), Potter and Moynihan (2011), Stuart et al. (2027)
Passive communication (i.e., posters)	3	Crisp and Taket (2018), Durey (2011), Naved et al. (2021)
Video presentation	3	Bingham and Scherer (2001), Foubert and Masin (2012), Martini and De Piccoli (2021)
Theatre performance	1	Crisp and Taket (2023)
Online presentation/workshop	1	Kuppuswami and Ferreira (2022)
Not reported	2	Jacobs, Bergen and Korn (2000), Sarpy et al. (2022)
Educator/presenter
Peer educator/presenter	5	Bingham and Scherer (2001), Cronin et al. (2024), Fischer et al. (2021), Foubert and Masin (2012), Potter and Moynihan (2011)
Professional educator/presenter	3	Crisp and Taket (2023), Durey (2011), Stuart et al. (2017)
Other	2	Kuppuswami and Ferreira (2022), Naved (2021)
Not reported	4	Crisp and Taket (2018), Jacobs, Bergen and Korn (2000), Martini and De Piccoli (2021), Sarpy et al. (2022)
Target audience*
Employees	8	Bingham and Scherer (2001), Crisp and Taket (2023), Cronin et al. (2024), Fischer et al. (2021), Kuppuswami and Ferreira (2022), Martini and De Piccoli (2021), Naved et al. (2021), Stuart et al. (2017)
Whole organisation	3	Crisp and Taket (2018), Durey (2011), Jacobs, Bergen and Korn (2000)
Middle management	3	Naved et al. (2021), Stuart et al. (2017), Kuppuswami and Ferreira (2022)
Soldiers	2	Foubert and Masin (2012), Potter and Moynihan (2011)
Othere	1	Crisp and Taket (2023)
Not reported	1	Sarpy et al (2022)
Type of workplace
Higher education	3	Bingham and Scherer (2001), Jacobs, Bergen and Korn (2000), Martini and De Piccoli (2021)
Non-profit organisation	2	Kuppuswami and Ferreira (2022), Stuart et al. (2017)
Military	2	Foubert and Masin (2012), Potter and Moynihan (2011)
Blue collar	2	Durey (2011), Naved et al. (2021)
Municipality	2	Crisp and Taket (2018), Sarpy et al. (2022)
Research agency	2	Cronin et al. (2024), Fischer et al. (2021)
Mixed	1	Crisp and Taket (2023)
Participant sex
Mixed	12	Bingham and Scherer (2001), Crisp and Taket (2018; 2023), Cronin et al. (2024), Durey (2011), Fischer et al. (2021), Jacobs, Bergen and Korn (2000), Kuppuswami and Ferreira (2022), Martini and De Piccoli (2021), Potter and Moynihan (2011), Sarpy et al. (2022), Stuart et al. (2017)
Female only	1	Naved et al. (2021)
Male only	1	Foubert and Masin (2012)
Was the intervention effective?
Yes	7	Crisp and Taket (2023), Cronin et al. (2024), Durey (2011), Foubert and Masin (2012), Jacobs, Bergen and Korn (2000), Potter and Moynihan (2011), Stuart et al. (2017)
Partiallyf	5	Bingham and Scherer (2001), Crisp and Taket (2018), Fischer et al. (2021), Kuppuswami and Ferreira (2022), Martini and De Piccoli (2021),
No	1	Sarpy et al. (2022)
Not applicableg	1	Naved et al. (2021)
Was the effect retained over time?
Yes	1	Crisp and Taket (2023)
Partially	4	Cronin et al. (2024), Durey (2011), Jacobs, Bergen and Korn (2000), Potter and Moynihan (2011), Stuart et al. (2017)
No follow-up was done	6	Bingham and Scherer (2001), Crisp and Taket (2018), Fischer et al. (2021), Foubert and Masin (2011), Kuppuswami and Ferreira (2022), Martini and De Piccoli (2021),
Not applicableh	2	Naved et al. (2021), Sarpy et al. (2022)
Individual outcomes*i
Positive changes in attitudes and/or knowledge about sexual harassment	11	Bingham and Scherer (2001), Crisp and Taket (2018; 2023), Cronin et al. (2024), Durey (2011), Fischer et al. (2021), Foubert and Masin (2012), Jacobs, Bergen and Korn (2000), Kuppuswami and Ferreira (2022), Martini and De Piccoli (2021), Stuart et al. (2017)
Increase of Positive Bystander Behaviours or Intentions	7	Crisp and Taket (2023), Cronin et al. (2024), Durey (2011), Fischer et al. (2021), Foubert and Masin (2012), Potter and Moynihan (2011), Stuart et al. (2017)
Negative results (backlash effects)	2	Bingham and Scherer (2001), Fischer et al. (2021)
No results	1	Sarpy et al. (2022)
Reduction in perpetrator propensity	1	Foubert and Masin (2012)
Organisational outcomes*i
Positive Changes in Organizational Culture and Climate (e.g., greater gender equity)	6	Crisp and Taket (2018; 2023), Durey (2011), Jacobs, Bergen and Korn (2000), Kuppuswami and Ferreira (2022), Stuart et al. (2017)
Changes in Organizational Policies and Procedures	4	Crisp and Taket (2018), Durey (2011), Kuppuswami and Ferreira (2022), Stuart et al. (2017)
Changes in Sexual Harassment Prevalence	2	Jacobs, Bergen and Korn (2000), Stuart et al. (2017)
No results	6	Bingham and Scherer (2001), Cronin et al. (2024), Fischer et al. (2021), Foubert and Masin (2012), Martini and De Piccoli (2021), Potter and Moynihan (2011)
Negative results	1	Sarpy et al. (2022)
Facilitating factors*
Leadership commitment and support	4	Bingham and Scherer (2001), Cronin et al. (2024), Fischer et al. (2021), Stuart et al. (2017)
Framing men as allies instead of perpetrators	3	Durey (2011), Fourbert and Masin (2012), Stuart et al. (2017)
Using adaptable programs that could be tailored to the organisation	4	Crisp and Taket (2023), Cronin et al. (2024), Kuppuswami and Ferreira (2022), Stuart et al. (2017)
Using an Inclusive and Participative Approach	3	Crisp and Taket (2018), Cronin et al. (2024), Stuart et al. (2017)
None reported	5	Jacobs, Bergen and Korn (2000), Martini and De Piccoli (2021), Naved et al. (2021), Potter and Moynihan (2011), Sarpy et al. (2022)
Obstructing factors*
Delivery and Facilitation challenges	4	Durey (2011), Fischer et al. (2021), Kuppuswami and Ferreira (2022), Stuart et al. (2017)
Insufficient resources and support	3	Bingham and Scherer (2001), Naved et al. (2021), Sarpy et al. (2022)
Organisational factors	3	Cronin et al. (2024), Durey (2011), Sarpy et al. (2022)
Cultural and political factors	2	Naved et al. (2021), Stuart et al. (2017)
Lack of experience and training	2	Bingham and Scherer (2001), Stuart et al. (2017)
Resistance, backlash, and interference	2	Naved et al. (2021), Stuart et al. (2017)
None reported	6	Crisp and Taket (2018; 2023), Foubert and Masin (2012), Jacobs, Bergen and Korn (2000), Martini and De Piccoli (2021), Potter and Moynihan (2011),
Table 1: Study and intervention characteristics (summarized). * = categories are not exclusive, thus total number of studies in each category can exceed 14; a = Using American soldiers; b = In Kuppuswami and Ferreira (2022, p.399) the location is reported as “Nine countries from four regions — Africa, Asia, Caribbean, and Pacific”, in Potter and Moynihan (2011) it is stated that the study uses US…

## Sheet: Table 2 - sortable table
Author Year	Country	Study design	Type of comparitor	Intervention aim	Theoretical foundation	Scales and measurements	Intervention type	Intervention design	Content delivery	Educator/Presenter	Target audience	Type of workplace	Participant sex	Was the intervention effective?	Was the effect retained over time?	Individual outcomes	Organisational outcomes	Facilitating factors	Obstructing factors
Bingham and Scherer (2001)	USA	Non-randomised experimental study	Passive comparator (standard practice)	Improving awareness, knowledge, and attitudes	No theoretical foundation or none reported	Gender attitudes and equality measures; General knowledge, perceptions, and attitudes about sexual harassment scales	Lecture/Seminar	Single-session interventions	In person presentation/workshop; Video presentation	Mixed sex peer educators (staff)	Employees	Higher education	Mixed	Partially	No follow-up was done	Positive changes in attitudes and/or knowledge about sexual harassment; Negative results (e.g., backlash effects)	No results	Leadership commitment and support	Insufficient resources and support; Lack of experience and training
Crisp and Taket (2018)	Australia	Non-randomised experimental study	No comparator	Improving awareness, knowledge, and attitudes; Empower bystanders to intervene; Organizational and/or cultural change/transformation; Policy development and implementation	Violence prevention and bystander intervention theories; Gender, diversity, and intersectionality theories	Workplace climate and workplace culture measures	Bystander training workshop; Changes to company policies; Information campaign	Complex multi-component interventions	In person presentation/workshop; Passive communication (i.e., posters)	Not reported	Whole organisation	Municipality	Mixed	Partially	No follow-up was done	Positive changes in attitudes and/or knowledge about sexual harassment	Positive Changes in Organizational Culture and Climate (e.g., greater gender equity); Changes in Organizational Policies and Procedures	Using an Inclusive and Participative Approach	None reported
Crisp and Taket (2023)	Australia	Non-randomised experimental study	No comparator	Improving awareness, knowledge, and attitudes; Empower bystanders to intervene; Organizational and/or cultural change/transformation	Violence prevention and bystander intervention theories; Social, learning and capacity building theories; Public health and economic empowerment theories	Bystander related measures (e.g., bystander behaviour); General knowledge, perceptions, and attitudes about sexual harassment scales	Art performance	Single-session interventions	Theatre performance	Professional actor	Employees; Other	Mixed	Mixed	Yes	Yes	Positive changes in attitudes and/or knowledge about sexual harassment; Increase of Positive Bystander Behaviours or Intentions	No results	Using programs tailored to the organisation	None reported
Cronin et al. (2024)	USA	Non-randomised experimental study	Passive comparator (standard practice)	Improving awareness, knowledge and attitudes; Empower bystanders to intervene	Violence prevention and bystander intervention theories; Social, learning and capacity building theories	Bystander related measures (e.g., bystander behaviour); General knowledge, perceptions, and attitudes about sexual harassment scales; Number of incident reports	Bystander training workshop	Single-session interventions	In person presentation/workshop	Trained facilitators. Mixed sex team.	Employees	Research Agency	Mixed	Yes	Partially	Positive changes in attitudes and/or knowledge about sexual harassment; Increase of Positive Bystander Behaviours or Intentions	Positive Changes in Organizational Culture and Climate (e.g., greater gender equity) (anecdotal evidence)	Using programs tailored to the organisation; Leadership commitment and support; Using an Inclusive and Participative Approach	Organisational factors
Durey (2011)	Australia	Action research	No comparator	Improving awareness, knowledge, and attitudes; Empower bystanders to intervene; Organizational and/or cultural change/transformation; Policy development and implementation	Violence prevention and bystander intervention theories; Gender, diversity, and intersectionality theories; Social, learning and capacity building theories; Organizational and team theories	Qualitative assessment	Bystander training workshop; Larger organisational change effort; Changes to company policies	Complex multi-component interventions	In person presentation/workshop	Both male and female professional presenters	Whole organisation	Blue Collar	Mixed	Yes	Partially	Positive changes in attitudes and/or knowledge about sexual harassment; Increase of Positive Bystander Behaviours or Intentions	Positive Changes in Organizational Culture and Climate (e.g., greater gender equity); Changes in Organizational Policies and Procedures	Framing men as allies instead of perpetrators	Delivery and Facilitation challenges; Organisational factors
Fischer et al. (2021)	USA	Non-randomised experimental study	No comparator	Improving awareness, knowledge, and attitudes; Empower bystanders to intervene	Violence prevention and bystander intervention theories; Organizational and team theories	Bystander related measures (e.g., bystander behaviour); Experiencing and/or witnessing sexual harassment and/or violence measures; Custom developed scales (i.e., not independently tested); Specific intervention training effectiveness measures; Measures of psychological impact and coping strategies	Bystander training workshop	Single-session interventions	In person presentation/workshop	The lead researcher of the field campaigns	Employees	Research Agency	Mixed	Partially	No follow-up was done	Positive changes in attitudes and/or knowledge about sexual harassment; Increase of Positive Bystander Behaviours or Intentions; Negative results (e.g., backlash effects)	No results	Leadership commitment and support	Delivery and Facilitation challenges
Foubert and Masin (2012)	Germany (US Soldiers)	Randomised control trial	Active comparator	Improving awareness, knowledge, and attitudes; Empower bystanders to intervene	Violence prevention and bystander intervention theories	Bystander related measures (e.g., bystander behaviour); Measures of the acceptance of sexual harassment and/or violence	Bystander training workshop	Single-session interventions	In person presentation/workshop; Video presentation	Peer educator (Trained officers)	Soldiers	Military	Male	Yes	No follow-up was done	Positive changes in attitudes and/or knowledge about sexual harassment; Increase of Positive Bystander Behaviours or Intentions; Reduction in perpetrator propensity	No results	Framing men as allies instead of perpetrators	None reported
Jacobs, Bergen and Korn (2000)	USA	Repeated cross-sectional study	No comparator	Improving awareness, knowledge, and attitudes; Empower bystanders to intervene; Organizational and/or cultural change/transformation; Policy development and implementation	No theoretical foundation or none reported	Experiencing and/or witnessing sexual harassment and/or violence measures; Custom developed scales (i.e., not independently tested); Gender attitudes and equality measures; Measures of the acceptance of sexual harassment and/or violence; Workplace climate and workplace culture measures	Bystander training workshop; Larger organisational change effort; Lecture/Seminar	Complex multi-component interventions	Not reported	Not reported	Whole organisation	Higher education	Mixed	Yes	Partially	Positive changes in attitudes and/or knowledge about sexual harassment	Positive Changes in Organizational Culture and Climate (e.g., greater gender equity); Changes in Organizational Policies and Procedures	None reported	None reported
Kuppuswami and Ferreira (2022)	Not Specified	Non-randomised experimental study	No comparator	Improving awareness, knowledge, and attitudes; Empower bystanders to intervene; Organizational and/or cultural change/transformation; Policy development and implementation	Gender, diversity, and intersectionality theories; Social, learning and capacity building theories	Custom developed scales (i.e., not independently tested); Specific intervention training effectiveness measures	Lecture/Seminar	Multi-session interventions	Online presentation/workshop	Subject matter expert (not specified)	Employees; Middle management	Non-profit organisation	Mixed	Partially	No follow-up was done	Positive changes in attitudes and/or knowledge about sexual harassment	Positive Changes in Organizational Culture and Climate (e.g., greater gender equity); Changes in Sexual Harassment Prevalence	Using programs tailored to the organisation	Delivery and Facilitation challenges
Martini and De Piccoli (2021)	Italy	Non-randomised experimental study	No comparator	Improving awareness, knowledge, and attitudes; Empower bystanders to intervene	Gender, diversity, and intersectionality theories	Bystander related measures (e.g., bystander behaviour); Experiencing and/or witnessing sexual harassment and/or violence measures; Measures of the acceptance of sexual harassment and/or violence; Workplace climate and workplace culture measures	Lecture/Seminar	Multi-session interventions	In person presentation/workshop; Video presentation	Not reported	Employees	Higher education	Mixed	Partially	No follow-up was done	Positive changes in attitudes and/or knowledge about sexual harassment	No results	None reported	None reported
Naved et al. (2021)	Bangladesh	Non-randomised experimental study	Passive comparator (standard practice)	Improving awareness, knowledge, and attitudes; Empower bystanders to intervene; Organizational and/or cultural change/transformation; Policy development and implementation	Gender, diversity, and intersectionality theories; Public health and economic empowerment theories; Qualitative assessment	Experiencing and/or witnessing sexual harassment and/or violence measures; Custom developed scales (i.e., not independently tested); Gender attitudes and equality measures; General knowledge, perceptions, and attitudes about sexual harassment scales; Measures of the acceptance of sexual harassment and/or violence; Measures of psychological impact and coping strategies	Bystander training workshop; Larger organisational change effort; Lecture/Seminar; Changes to company policies; Information campaign	Complex multi-component interventions	In person presentation/workshop; Passive communication (i.e., posters)	Female presenter from a local non-profit organization	Employees; Middle management	Blue Collar	Female	Not applicable	Not applicablem	Data contaminated	Data contaminated	None reported	Insufficient resources and support; Cultural and political factors; Resistance, backlash, and interference
Potter and Moynihan (2011)	US soldiers in unspecified European country	Non-randomised experimental study	Passive comparator (standard practice)	Improving awareness, knowledge, and attitudes; Empower bystanders to intervene; Organizational and/or cultural change/transformation	Violence prevention and bystander intervention theories; Social, learning and capacity building theories	Bystander related measures (e.g., bystander behaviour)	Bystander training workshop	Single-session interventions	In person presentation/workshop	Trained facilitators. Mixed sex team.	Soldiers	Military	Mixed	Yes	Partially	Increase of Positive Bystander Behaviours or Intentions	No results	None reported	None reported
Sarpy et al. (2022)	Australia	Qualitative study	Not applicable	Improving awareness, knowledge, and attitudes; Empower bystanders to intervene; Organizational and/or cultural change/transformation; Policy development and implementation	Violence prevention and bystander intervention theories; Gender, diversity, and intersectionality theories; Public health and economic empowerment theories	Qualitative assessment	Larger organisational change effort	Complex multi-component interventions	Not reported	Not reported	Not reported	Municipality	Mixed	No	Not applicable	No results	Negative results	None reported	Insufficient resources and support; Organisational factors
Stuart et al. (2017)	Bangladesh	Complex intervention evaluation utilizing both qualitative and quantitative measures	Not applicable	Improving awareness, knowledge, and attitudes; Empower bystanders to intervene; Organizational and/or cultural change/transformation; Policy development and implementation	Gender, diversity, and intersectionality theories; Social, learning and capacity building theories; Organizational and team theories	Qualitative assessment ; Specific intervention training effectiveness measures	Bystander training workshop; Larger organisational change effort; Changes to company policies; Information campaign	Complex multi-component interventions	In person presentation/workshop	Specialized facilitator from within the organisation.	Employees; Middle management	Non-profit organisation	Mixed	Yes	Partially	Positive changes in attitudes and/or knowledge about sexual harassment; Increase of Positive Bystander Behaviours or Intentions	Positive Changes in Organizational Culture and Climate (e.g., greater gender equity); Changes in Organizational Policies and Procedures; Changes in Sexual Harassment Prevalence	Leadership commitment and support; Framing men as allies instead of perpetrators ; Using programs tailored to the organisation; Using an Inclusive and Participative Approach	Delivery and Facilitation challenges; Cultural and political factors; Lack of experience and training; Resistance, backlash, and interference

## Sheet: Intervention details
Citation and Title: Bingham and Scherer (2001): The Unexpected Effects of a Sexual Harassment Educational Program
Description of Intervention	A 30-minute program consisting of three components: a 3-minute videotaped speech by the chancellor, a handout and oral presentation by mixed-sex, two-person teams of university staff and faculty, and a 5-minute discussion session
Intervention Aim	To increase knowledge of policies and legal constraints, raise awareness of what constitutes sexual harassment and encourage victims to report sexual harassment
Theoretical Foundation	None. The intervention program was developed by a voluntary committee of employees with no formal background in training and development or sexual harassment prevention
Measurement instruments	1. Knowledge scale, 2. Perception scale, 3. Willingness-to-report scale, 4. Attribution and attitude scale. All scales were developed by the authors for this study (details not reported). Effects were measures immediately after participation in the program. There was no follow up.
Interventions implemented	One intervention consisting of a videotaped message, an oral presentation, and a discussion
Delivery method(s)	In person presentation and video	Educator	Mixed sex peer educators (staff)
Results
Individual outcomes	Participants demonstrated significantly more knowledge on sexual harassment and were more likely to believe that sexual behaviour at work is inappropriate. Employees' perceptions of what constitutes sexual harassment did not change. Men who participated in the program, were less likely to view certain acts as sexual harassment, less willing to report sexual harassment, and more likely to blame vi…
Organisational outcomes	The program created a significant backlash effect among male participants.
Factors effecting implementation
Facilitating factors	Having the chancellor supporting the program can have had a positive effect on the legitimacy of the program.
Obstructing factors	1. The brief duration of the program, 2. The committee developing the program had no formal background in training and development or sexual harassment prevention, 3. There were little funding for the program, 4. There were not allocated sufficient time to deal with male participants concerns such as the fear of false accusations leading to significant backlash
Citation and Title: Crisp and Taket (2018): Asset-based approaches for preventing gender-based violence in the workplacea
Description of Intervention	Organisation 1 (Alpine Health): 1. Conducted a gender audit using the Interaction Gender Audit Tool 2. Developed and implemented a "Respect and Equity Plan," which included: Development of a gender equity procedure, Creation of a gender equity lens for review of policies and procedures, Provision of training and leadership programs, Communication to staff through regular newsletters, Annual revie…		Organisation 2 (Murrindindi Shire Council): 1. Conducted a gender audit using the Interaction Gender Audit Tool 2. Developed and implemented an action plan that included: Disseminating information about existing efforts to enhance gender equity through monthly posters or information sheets, Reviewing recruitment, induction, and mentoring of new staff, Reviewing professional development and traini…
Intervention Aim	Organisation 1: To ensure that all staff members was treated with equal respect		Organisation 2: Ensuring equitable access and selection on merit to positions, Prevention of family violence through developing greater understandings of gender equity
Theoretical Foundation	The core premise of the intervention was informed by gender theory and theories on asset-based violence prevention which focuses on the strengths and resources within organizations and communities rather than just their problems or deficits. In addition, the study also incorporates intersectionality theory, bystander theory, and social norms theory.
Measurement instruments	Survey on gender attitudes based on McGregor (2009, p. 206) and unspecified questions from the British Cohort Study (1996)
Interventions implemented	Bystander training workshop(s), Development of new policies, Information campaigns. Number of interventions and other details not provided
Delivery method(s)	Multiple channels including posters, lectures, policies, company newsletters, In person bystander training workshops	Educator	Not reported
Results
Individual outcomes	Positive changes in gender attitudes and an increase in gender equity view in both organisations. The observed differences were not significant.
	In organisation 1 the gender equity scores changed as follows: Percentage of people scoring high increased from 50,8% to 57,5% high, Percentage of people scoring medium changed from 38,1% to 37,5% Percentage of people scoring low decreased from 11,1% to 5,0%		In organisation 2 the gender equity scores changed as follows: Percentage of people scoring high increased from 30,7% to 35,5% high, Percentage of people scoring medium changed from 38,6% to 41,0% Percentage of people scoring low decreased from 30,7% to 23,5%
Organisational outcomes	Anecdotal evidence of increased gender equity in the two organisations. Both organizations successfully developed and began implementing gender equity action plans tailored to their specific needs. There was no follow up on whether these plans made any difference
Factors effecting implementation
Facilitating factors	An inclusive and participative Approach where employees were invited to contribute to action plans. This included completing surveys, participating in focus groups, and being involved in the working group which was guiding the process in each organization. This increased ownership and build collective responsibility for the initiative.
Obstructing factors	None reported
Citation and Title: Crisp and Taket (2023): Using a theatre-based programme to prevent gender-based violence: Evidence from Australia
Description of Intervention	You the Man (YTM) is a theatre-based education programme for bystander engagement and violence prevention. “It is a brief intervention, consisting of a 30–35 min play about intimate partner violence performed by a single actor, plus a moderated post-performance panel discussion. The script of the play remains unchanged from performance to performance, but relevance is addressed by the format of t…
Intervention Aim	To raise awareness and improve understanding of abusive relationships among adult audiences, increase the capacity and confidence of bystanders to intervene when witnessing abuse, and to change cultural norms around bystander behaviour.
Theoretical Foundation	Theories on violence prevention, the bystander intervention program ‘You The Man’, arts-based methods in health promotion, and Freirean pedagogy (critical pedagogy)
Measurement instruments	Scales on Perceived severity of sexual harassment behaviours, Confidence to take action, Available sources of support, Utilizations of bystander behaviours and Learnings from YTM (free text), all scales adapted from Plourde et al. (2016)
Interventions implemented	One-man theatre performance followed by a panel discussion
Delivery method(s)	Art performance	Educator	Professional actor
Results
Individual outcomes	Significant increase in perceived severity of sexual harassment behaviours. Significant increase in confidence to take action as a bystander, however, there were no significant increase in the actual implementation of these behaviours. Participant’s perceived capacity to respond if they themselves were to be subjected to abuse did not increase. The number of sources of support that participants c…
Organisational outcomes	No organisational outcomes were measured. However, the study reports that informal feedback from organisations suggests that hosting YTM provided: 1. Increased capacity among leadership to model bystander behaviours and respond to issues of violence and abuse effectively, 2. The fostering of relationships between organizations, such as sporting groups and regional domestic violence services, whic…
Factors effecting implementation
Facilitating factors	A focus on flexibility of the intervention and on creating a performance with a minimum requirement in terms of props and setting (a table and a chair)
Obstructing factors	None reported
Citation and Title: Cronin et al. (2024): Testing the effectiveness of interactive training on sexual harassment and assault in field science
Description of Intervention	Each training followed a predetermined script with the same content and lasted 90 min. The training had five major components: (1) introduction to harassment and assault in fieldwork, (2) preparation, (3) intervention, (4) reporting, and (5) scenario-based discussions.
Intervention Aim	To increase knowledge about harassment and assault; teach participants bystander behaviours through social modeling; building self-efficacy through scenario-based discussion.
Theoretical Foundation	Bystander theories from similar knowledge-based interventions, social modeling and mastery experiences theories.
Measurement instruments	Study specific adatation of Banyards Bystander Efficacy Scale focusing on 8 themes: knowledge, self-efficacy, personal norms, collective efficacy, self-reported behaviour, behavioural intention, observed behaviour, and training attitude; Number of incident reports
Interventions implemented	One "Train the Trainers" session. These trainers then conducted 44 90-minute workshops for the rest of the participants
Delivery method(s)	In person workshops	Educator	Mixed sex peer educators (staff)
Results
Individual outcomes	1. Knowledge: Significant increase between intervention and control groups. This effect was sustained over time. 2. Self-efficacy: Significant increase in prevention and intervention self-efficacy, no increase in reporting or encouraging others. 3. Behavioural intention: No increase in any measure of behavioural intention between the intervention and control groups. Significant increase in all fo…
Organisational outcomes	1. Incident report rates: Due to low number of reports both before and after implementation, analysis is not possible.
Factors effecting implementation
Facilitating factors	1) Interactive and peer-led workshops. 2) Leadership support. 3) Structured and predefined workshop materials made facilitation easier.
Obstructing factors	1) Low response rates on surveys. 2) Possible issues with power dynamics and mistrust in institutional practices makes it unlikely that employees report incidents, as such the reported number of incidents both before and after implementation are potentionly misleading.
Citation and Title: Durey (2011): Working Together Against Violence Final Project Reportb
Description of Intervention	Intervention 1: Harm in the Home The intervention explain what domestic violence is, its prevalence and why people might choose to stay in these relationships. Then it introduces tools for bystander intervention at home and in the workplace and provides an exercise for participants to practice these tools.		Intervention 2: Stand Up: Domestic Violence is Everyone’s Business included. The intervention introduces what domestic violence is, its prevalence, and related myths. It introduces bystander tools to stand up against domestic violence at home and in the workplace and includes an application activity for these. Then it presents the 'stand up ladder', a concept illustrating how passive attitudes co…
Intervention Aim	On an individual level the aim was to enhance domestic violence awareness, equip participants with violence-challenging tools for the workplace, supply pertinent information and contacts, demonstrate respectful relationships, provide a safe discussion forum, instigate conversations on domestic and workplace violence, and assert zero tolerance for domestic and workplace violence. On an organisatio…
Theoretical Foundation	Social Norms Theory, Bystander theory, Theories on organisational culture and change, Theories on toxic and positive masculinity
Measurement instruments	Feedback sheets for participants and facilitators, focus group interviews, key stakeholder interviews, Observational data, Project Coordinator journal, Narrative technique (reflective interviews and writing groups)
Interventions implemented	One workshops/lecture on domestic violence for each group of participants. A total of 33 sessions across six worksites were held for intervention 1. A total 21 session across six different worksites were held for intervention 2.
Delivery method(s)	30-minute training sessions, policy changes and internal communication materials	Educator	Both male and female professional presenters
Results
Individual outcomes	The individual outcomes will be presented below for each intervention separately. Organisational outcomes will be presented together as the interventions was carried out in the same corporation
	Intervention 1 1. 91% of participants felt that the toolbox of ideas presented on how to speak up against domestic violence was either ‘very useful’ or ‘useful’. 2.1. 91% expressed that they were ‘very likely’ or ‘somewhat likely’ to intervene if they thought a colleague they knew well was experiencing domestic violence. 2.2. 77% of participants expressed that they were ‘very likely’ or ‘somewhat…		Intervention 2 1. 88% of participants felt that the training helped them to use the tools to stand up against domestic violence a lot or a fair bit. 2. 89% percent of participants felt that they were very likely or quite likely to speak out against domestic violence. 10,5% felt they were a little bit likely to speak out and one person felt that they were not very likely to speak out. 3. 87% of pa…
Organisational outcomes	1. Development of new policies against violence and harassment approved by the executives and the board 2. Shift in organizational culture to acknowledge the increased importance of gender equality and prevention of violence against women (i.e., training was made compulsory and on paid time, articles in the company magazine, distribution of posters and brochures with the message).
Factors effecting implementation
Facilitating factors	1. Regarding men as allies that can make a difference instead of potential perpetrators was paramount in a male-dominated company. 2. The bystander approach was key to the take up of the program and the receptiveness of employees in training
Obstructing factors	1. Not having the capacity to deliver the training to all staff, 2. Not addressing the potential for public misconception of the company’s involvement and impact on reputation, 3. Not understanding that cultural change takes time, 4. Lack of readiness to adopt a whole-of-company approach by the business
Citation and Title: Fischer et al. (2021): Leveraging Field-Campaign Networks to Identify Sexual Harassment in Atmospheric Science and Pilot Promising Interventions
Description of Intervention	At the start of each of the field programs there was a 2-hour bystander intervention training. The sessions contained knowledge on sexual harassment, the prevalence of sexual harassment in different STEM settings, the role of intersectionality, discussed challenges of fieldwork settings and provided examples of types of sexual harassment. It also introduced bystander intervention skills. Small gr…
Intervention Aim	To educate bystanders so that they can recognize, report, and confront present and future situations of sexual harassment
Theoretical Foundation	Bystander intervention theory, Theory of high-performance teams
Measurement instruments	Sexual harassment questionnaire based on Hill and Kear (2011), Gelfand et al. (1995) and SEQ (Fitzgerald et al., 1999) with 26 specific behaviours, Coping Strategies in Response to Sexual Harassment Scale (Malamut & Offermann, 2001), Emotional experience of the training scale based on “various psychological scales”c
Interventions implemented	A two-hour workshop comprised of a lecture part and a discussion/training part
Delivery method(s)	In person workshop	Educator	The lead researcher of the field campaigns
Results
Individual outcomes	Women were significantly more likely than men to feel supported (X2 (1) = 6.96, p < .01), while men were significantly more likely to feel bored or annoyed during the training (X2 (1) = 6.32, p < .05). The authors highlight that "it is important to note that only a small subset of men (approximately 8%–9% of all men) reported these negative/apathetic emotions" (p. E2145). Furthermore, participant…
Organisational outcomes	No organisational outcomes are reported
Factors effecting implementation
Facilitating factors	Support from Leadership, collaboration with external experts (ADVANCEGeo and Yarbrough Group) on the content of the workshops
Obstructing factors	Low attendance due to the training being non compulsory
Citation and Title: Foubert and Masin (2012): Effects of The Men’s Program on U.S. Army Soldiers’ Intentions to Commit and Willingness to Intervene to Prevent Rape: A Pretest Posttest Study
Description of Intervention	The Men's Program is a peer-led initiative aimed at creating empathy towards rape survivors and promoting bystander intervention, by using different techniques such as a video illustrating male-on-male rape, linking this to male-on-female rape to boost empathy towards all victims, teaching how to support survivors, providing clear definitions of sexual consent, and modelling bystander interventio…
Intervention Aim	To reduce the prevalence of sexual harassment and sexual assault by increasing empathy towards rape survivors, educating about consent, and teaching and promoting bystander intervention
Theoretical Foundation	Bystander intervention research, The Men's Program (Belief system theory)
Measurement instruments	Bystander Efficacy Scale (Banyard et al., 2005), Bystander Willingness to Help Scale (Banyard et al., 2005), Illinois Rape Myth Acceptance Scale (Payne et al., 1999), Likelihood of Raping and Likelihood of Committing Sexual Assault (Malamuth, 1981)
Interventions implemented	A one-hour workshop
Delivery method(s)	In person presentation and video material	Educator	Peer educator (Trained officers)
Results
Individual outcomes	Participants showed a significant increase in Bystander Willingness to Help and Bystander Efficacy, and a significant decrease in likelihood of committing rape and sexual assault. Rape Myth Acceptance decreased overall significantly for both groups on several rape myths (but significantly more for the intervention group). Worse attitudes measured on three subscales of the Rape Myth Acceptance was…
Organisational outcomes	No organisational outcomes are reported
Factors effecting implementation
Facilitating factors	The effectiveness of The Men’s Program relative to the typical U.S. Army brief could be traced to belief system theory
Obstructing factors	None reported
Citation and Title: Jacobs, Bergen and Korn (2000): Impact of a Program to Diminish Gender Insensitivity and Sexual Harassment at a Medical Schoold
Description of Intervention	The program consisted of three initiatives: 50 faculty in leadership positions, including deans, department chairs, and program directors, attended one- or two-day diversity retreats; A policy of zero tolerance for sexual harassment and calling attention to issues of gender insensitivity was communicated to the whole organization; Mandatory sexual harassment workshops .The workshops were designed…
Intervention Aim	Their overall goals were to educate the organisation about gender insensitivity and sexual harassment, sensitize the organisation to the impact of sexism on individuals and the institution, and help students and faculty develop skills to deal with sexual harassment. The objectives of these retreats were to improve individual insight and enhance sensitivity regarding issues of gender and race, to …
Theoretical Foundation	None reported
Measurement instruments	Climate Survey for Medical Faculty consisting of: 1. Positive climate scale, Sexual harassment scale, Gender insensitivity scale, Gender discrimination scale (all developed for this study) and the Cohesion subscale (Moos et al., 1974). Additionally, the survey included sections to assess the frequency of sexually harassing behaviours observed by faculty members and their own experiences of such b…
Interventions implemented	One - or two-day retreats, policy changes (not specified). Details (e.g., length, curriculum, facilitator) about the training workshops and their content other than "development of practical skills and strategies to prevent sexual harassment" was not reported.
Delivery method(s)	Not reported	Educator	Not reported
Results
Individual outcomes	There was a significant increase on the positive climate scale and significant decrease in perceived gender discrimination and gender insensitivity. A significant increase in cohesion and significant decrease in sexual harassment was also observed between the two years.
Organisational outcomes	There was a significant improvement in the perception of a positive climate and cohesion among faculty between 1994 and 1995. Both men and women perceived a significant decrease in gender insensitivity and gender discrimination between 1994 and 1995. The percentage of female faculty members reporting having observed less sexually harassing behaviours (a decreased from 92% in 1994 to 71% in 1995)
Factors effecting implementation
Facilitating factors	None reported
Obstructing factors	None reported
Citation and Title: Kuppuswami and Ferreira (2022): Gender Equality and Women’s Empowerment Capacity Building of Organisations and Individuals
Description of Intervention	The intervention consists of six online modules on: 1. Gender Equality Concepts, 2. Women’s Human Rights, 3. The Concept of Power, 4. Gender Analysis and Strategic Planning, 5. Gender Concerns in Humanitarian crises, 6. Gender-Responsive Programming. This is followed by nine organisational workshops were 10 assignments the participants had worked on during the modules was reviewed and discussed.
Intervention Aim	To improve the participants’ knowledge, attitude, and skills on core gender equality capacities such as gender equality and women’s empowerment and to increase he scope for application of new knowledge and skills in the daily lives of participants and future work of the organisations.
Theoretical Foundation	Constructivist theory of capacity building, The Gender capacity assessment and development guidee, Gender assessment framework and toolsf
Measurement instruments	1. Assess learning achievements of the participants through 66 knowledge, Attitudes, Skills/Practices statements spread across the six core capacities the training has imparted. 2. Measures efficacy of the training on four parameters: Satisfaction, learning, behaviour, impact. Both questionnaires were developed for the study.
Interventions implemented	Six online classes (no duration reported), 10 assignments (hands-on application of concepts and strategies from the modules) and nine organisational workshops to review of assignments (no duration reported)
Delivery method(s)	Live online workshops and recordings of the classes	Educator	Subject matter expert (not specified)
Results
Individual outcomes	The study indicates big improvements in learning outcomes post-training. The KAS scores show a clear increase for comprehension of gender equality concepts women's human rights, and the concept of power. Particularly, gender analysis and strategic planning, as well as understanding gender concerns in humanitarian crises shows big increases in KAS levels. Although there was an increase in the KAS …
Organisational outcomes	50 out of the 74 respondents reported an immediate impact at their workplaces as a result of the training. Sixteen of the seventy-four respondents gave examples of the reported actions taken within their organizations to promote gender equality. These initiatives ranged from reviewing workplace policies and employment practices to fostering a more women-friendly work environment. Actions also inc…
Factors effecting implementation
Facilitating factors	The availability of recorded sessions to accommodate trainees
Obstructing factors	Issues with internet connection for multiple participants
Citation and Title: Martini and De Piccoli (2021): Evaluation of USVreact: A Staff Training Program to Prevent Sexual Violence at Universities
Description of Intervention	First a plenary session introduced the project and presented the university- and community-based services currently operating against abuse and discrimination. Course participants then met in small groups (2 half days, for a total of 8 hours of training) to discuss: gender equality/ inequality in society and at the university; what is sexual violence; how to recognize behaviours that express disc…
Intervention Aim	To foster a culture of supportive reaction, with people going from being passive observers to active and reactive bystanders.
Theoretical Foundation	Gender system justification theory
Measurement instruments	Gender System Justification (Jost & Kay, 2005), Identification of Sexual Violence Experience (adaptation of the eight items used by Konik and Cortina (2008)), Updated Measure for Assessing Subtle Rape Myth Italian version (Martini et al., 2022), Bystander Intention to Intervene scale (Banyard et al., 2002, 2005).
Interventions implemented	The course ran for a total of 16 hours: two plenary sessions (one at the beginning and one at the end of the course) and two small group meetings (2 half days, for a total of 8 hours of training, with 10-15 participants per group). To involve all participants, the small groups met 13 times. Overall, the training program lasted 4 months from the initial to the final plenary session.
Delivery method(s)	In person meetings and plenary sessions. The groups reviewed case studies and vignettes, viewed movies, and received theoretical input about gender stereotypes and sexism.	Educator	Not reported
Results
Individual outcomes	Participants reported a significant increase in recognition of subtle forms of violence, significant decreased of gender system justification, significantly less acceptance of two rape myths (“She asked for it”, “She lied”) but not changes in rape myth acceptance of "he didn't mean to" and "It was not really rape". There was no change in participants bystander intentions as measure by the Bystand…
Organisational outcomes	No organisational outcomes are reported
Factors effecting implementation
Facilitating factors	None reported
Obstructing factors	None reported
Citation and Title: Naved et al. (2021): Learnings from the evaluation of HERrespect: a factory-based intervention to prevent intimate partner and workplace violence against female garment workers in Bangladesh
Description of Intervention	The intervention involved workplace and community components. The primary part, implemented in factories, used an 18-hour gender transformative participatory program, factory-wide awareness campaigns, and factory policy review and development. This was led by a local non-profit, Change Associates Limited. The community component, executed by WE CAN, targeted a community housing a large group of f…
Intervention Aim	To improve gender equity, improve communication skills, build skills in non-violent forms of management, and socially empower female workers.
Theoretical Foundation	Economic empowerment of women, Gender transformation theory, Theories on cultural, social, and structural antecedents of GBVH in the workplace, Legal perspectives (human and workers’ rights)g
Measurement instruments	All scales presented here are from the study protocol. 1. Physical and/or sexual IPV experienced by female garment workers in the past 12 months (based on the World Health Organization (WHO) violence against women instruments), 2. Violence witnessed or experienced at workplace in the past 4 weeks by female garment workers (loosely developed as an adaptation of the peer victimisation scale (Mynard…
Interventions implemented	Six 3-hour participatory workshops for the female garment workers, three 90-minute sessions to promote communication between female workers, male workers, and managers. Factory-wide message campaigns on prevention and bystander intervention, policy review and development.
Delivery method(s)	In person workshops, different forms of dissemination of prevention message (flyers, posters, announcements)	Educator	Female presenter from a local non-profit organization
Results
Individual outcomes	Participants reported a significant decrease in experience of physical interpersonal violence, experience of sexual interpersonal violence decreased significantly and severe physical and/or sexual IPV decreased significantly. Many measurements are omitted due to the data being highly compromised. The results cannot be trusted.
Organisational outcomes	No organisational outcomes are reported
Factors effecting implementation
Facilitating factors	None reported
Obstructing factors	Severe pushback from the participating factories; management threatening the workers to not disclose violence; illiteracy among management workforce; high-pressure, just-in-time production made several managers shorten the time allocated for the intervention to one or two hours instead of three; the program got spread out over 10 months instead of 6 weeks as planned. Coerced participation: The in…
Citation and Title: Potter and Moynihan (2011): Bringing in the Bystander In-Person Prevention Program to a U.S. Military Installation: Results From a Pilot Study
Description of Intervention	The intervention is an adapted version of the college bystander program Bringing in the Bystander. The changes include using specific language, statistics, and examples that would resonate with members of the U.S. military, U.S. Army, and particularly USAREUR. In addition, the program creators and evaluators added language, examples, and skill-building exercises focusing on stalking.
Intervention Aim	To teach soldiers about the issues of sexual violence and stalking, promote active bystander intervention, provide participants with skills and confidence to intervene in potentially harmful situations and to emphasize the responsibility of all community members in reducing instances of violence
Theoretical Foundation	Bringing in the Bystander (Banyard et al., 2007), Bystander theory, Community norms theory, Theories on engaging men in prevention work (Berkowitz, 2002); Katz J: Mentors in Violence Preventionh)
Measurement instruments	Bystander Behaviour Scale (3rd Edition) and Action Stages of Change Subscale (3rd Edition), both by Banyard and Moynihan (2008)
Interventions implemented	One 4,5-hour workshop per group
Delivery method(s)	In person workshop	Educator	Trained facilitators. Mixed sex team.
Results
Individual outcomes	Soldiers that participated in the intervention performed a greater mean number of bystander behaviours than soldiers who did not participate, had a significant increase in number of bystander behaviours for acquaintance and strangers, but not for friends, and “no to all” of the bystander behaviours significantly less than those soldiers who did not participate in the BITB training. Furthermore, s…
Organisational outcomes	No organisational outcomes reported
Factors effecting implementation
Facilitating factors	None reported
Obstructing factors	None reported
Citation and Title: Sarpy et al. (2022): Exploring the Implementation of Workplace-Focused Primary Prevention Efforts to Reduce Family Violence in a Regional City: The Need for Clarity, Capacity, and Communication
Description of Intervention	"The Community, Respect, and Equality (CRE) requires affiliated organizations and businesses to commit to preventing FDV by promoting gender equality, changing workplace culture, and changing social norms that drive FDV. This is accomplished through conducting at least seven evidence-based interventions, such as bystander trainings, policy changes, and providing resources and education" (p. 2). N…
Intervention Aim	The organization signed on to the CRE in July 2019, and were working towards Level One accreditation, which signifies that the organization is completing significant work towards implementing the seven evidence-based interventions required by the CRE. There are no details reported about any specific interventions done as a part of CRE.
Theoretical Foundation	Socio-ecological model of intervention, Change the Story: A Shared Framework for the Primary Prevention of Violence against Women in Australia - Our Watch: Melbourne, VIC, Australia, 2021.
Measurement instruments	Semi-structured interviews on social norms, organizational capacity, employee support, personal experiences with sexism in the workplace, overall workplace culture, and any possible future interventions employees believe would be effective
Interventions implemented	Not reported
Delivery method(s)	Not reported	Educator	Not reported
Results
Individual outcomes	None reported
Organisational outcomes	Only negative organisational outcomes were reported. These were: a lack of understanding of the individual responsibility to change social norms in collegial settings and a general perception that the organization did not have a need for an intervention such as the CRE because its organizational mission already aligned with the project’s objectives
Factors effecting implementation
Facilitating factors	None reported
Obstructing factors	Many participants reported low perceived benefits of engaging with the CRE project; Lack of both human and time resources to implement the CRE; A lack of educational efforts with employees regarding what the CRE is, the theory behind it, and its importance; A lack of managerial support
Citation and Title: Stuart et al. (2017): Advancing gender equality in Bangladesh: Twenty years of BRAC’s Gender Quality Action Learning Programmei
Description of Intervention	This intervention employs a systematic action-learning process initiated through three foundational sessions. These sessions aim to familiarize participants with the process, teach them about gender inequality dynamics, and create reflection on personal and organizational change. The overarching objective is to present the interconnectedness of programme quality, gender equality, and organisation…
Intervention Aim	The aim of the GQAL programme was to create a systemic cultural change for gender equality within BRAC. More specifically the programme aims to establish staffing equity in terms of numbers, roles, specialities, and compensation, while developing policies and job designs that are responsive to women's needs, such as pregnancy, security, and childcare. The purpose was to create an environment free…
Theoretical Foundation	Action learning, Total Quality Management, Organizational diagnostics and Organizational Development, Women's empowerment and gender transformation theory, adult education theory (Freire, 2000; Kegan & Lahey, 2009), Social Relations Framework
Measurement instruments	Interviews and surveys on usefulness and impact of the GQAL programme.
Interventions implemented	23 Needs-assessment workshops with staff from all organizational levels, Six-day train-the-trainer workshops. The intervention itself consists of: Three half-day training workshops on gender issues, diversity and violence prevention, A half-day Planning and Action workshop with weekly or monthly follow up from trainers (1-6 hours). After several months of work, the impact of the plan will be eval…
Delivery method(s)	In person workshops	Educator	Specialized facilitator from within the organisation.
Results
Individual outcomes	Greater self-confidence for female staff; Positive shift in gender perspective: women and men increasingly recognized women's ability to do BRAC work; Less sexual and gender harassment of subordinates and peers; Greater awareness of discriminatory social and organisational practices
Organisational outcomes	Substantial changes in organisational policies (e.g., creation of gender equity policies, parental leave, and sexual harassment policies); Improved relationships (among men, women, colleagues, managers and BRAC clients); Greater rate of promotion of women to leadership positions; Positive changes in organisational culture, such as a permanent stop in gendered work allocation (i.e. labelling certa…
Factors effecting implementation
Facilitating factors	The detailed tailoring of the intervention to fit the organisation and its local context; The focus on collaboration between men and women (e.g., they had to agree on which problem they worked on in the action learning projects); Close collaboration between GQAL team leaders and senior management including strong support from the Executive Director.
Obstructing factors	Unequal support from middle managers (some actively resisted the programme); Frequent and excessive transfers of Area managers (who was responsible for the continuation of the efforts and follow through of action plans after the workshops); Political unrest and general strikes disrupting implementation; Long-term effects diminished as personnel that participated in the programme left the organisa…
a = Original project report/files under permanent embargo; b = The intervention changed its name from "Harm in the Home" to "Stand Up: Domestic Violence is Everyone’s Business" and had a slight adjustment of language and content; c = Fischer et al, 2021, supplemental material, p. 6; d = None of the specific interventions mentioned in the study are evaluated, only the combined effects across multi…
References
Banyard, V., & Moynihan, M. M. (2008). Unpublished measures.
Banyard, V., Moynihan, M. M., & Plante, E. G. (2007). Sexual violence prevention through bystander education: An experimental evaluation. Journal of Community Psychology, 35(4), 463–481. https://doi.org/10.1002/jcop.20159
Banyard, V., Plante, E. G., & Moynihan, M. M. (2002). Unpublished measures.
Banyard, V., Plante, E. G., & Moynihan, M. M. (2005). Rape prevention through bystander education: Final report to NIJ for grant 2002-WG-BX-0009. https://doi.org/10.1037/e535792006-001
Bell, M. P., Quick, J. C., & Cycyota, C. S. (2002). Assessment and Prevention of Sexual Harassment of Employees: An Applied Guide to Creating Healthy Organizations. International Journal of Selection & Assessment, 10(1/2), 160. https://doi.org/10.1111/1468-2389.00203
Berkowitz, A. D. (2002). Fostering men’s responsibility for preventing sexual assault. In Preventing violence in relationships: Interventions across the life span (pp. 163–196). American Psychological Association. https://doi.org/10.1037/10455-007
Bingham, S. G., & Scherer, L. L. (2001). The Unexpected Effects of a Sexual Harassment Educational Program. The Journal of Applied Behavioral Science, 37(2), 125–153. https://doi.org/10.1177/0021886301372001
British Cohort Study (1996). (1996). BCS70—1970 British Cohort Study Following the Lives of Everyone in Britain born 5-11 April, 1970: Questionnaire used for the BCS70 fourth follow-up, 1996. https://cls.ucl.ac.uk/cls-studies/1970-british-cohort-study/bcs70-age-26-sweep/
Crisp, B. R., & Taket, A. R. (2018). Asset-based approaches for preventing gender-based violence in the workplace. In Eliminating gender-based violence (1st Edition). Routledge, Taylor & Francis Group.
Crisp, B. R., & Taket, A. R. (2023). Using a theatre-based programme to prevent gender-based violence: Evidence from Australia. Health Promotion International, daac025. https://doi.org/10.1093/heapro/daac025
Cronin, M. R., Zavaleta, E. S., Beltran, R. S., Esparza, M., Payne, A. R., Termini, V., Thompson, J., & Jones, M. S. (2024). Testing the effectiveness of interactive training on sexual harassment and assault in field science. Scientific Reports, 14(1), 523. https://doi.org/10.1038/s41598-023-49203-0
Durey, R. (2011). Working Together Against Violence Final Project Report. Women’s Health Victoria.
Fischer, E. V., Bloodhart, B., Rasmussen, K., Pollack, I. B., Hastings, M. G., Marin-Spiotta, E., Desai, A. R., Schwarz, J. P., Nesbitt, S., & Hence, D. (2021). Leveraging Field-Campaign Networks to Identify Sexual Harassment in Atmospheric Science and Pilot Promising Interventions. Bulletin of the American Meteorological Society, 102(11), E2137–E2150. https://doi.org/10.1175/BAMS-D-19-0341.1
Fitzgerald, L. F., Magley, V. J., Drasgow, F., & Waldo, C. R. (1999). Measuring Sexual Harassment in the Military: The Sexual Experiences Questionnaire (SEQ—DoD). Military Psychology, 11(3), 243–263. https://doi.org/10.1207/s15327876mp1103_3
Foubert, J. D., & Masin, R. C. (2012). Effects of The Men’s Program on U.S. Army Soldiers’ Intentions to Commit and Willingness to Intervene to Prevent Rape: A Pretest Posttest Study. Violence and Victims, 27(6), 911–921. https://doi.org/10.1891/0886-6708.27.6.911
Freire, P. (2000). Pedagogy ofthe Oppressed (30th anniversary). Bloomsbury.
Gelfand, M. J., Fitzgerald, L. F., & Drasgow, F. (1995). The Structure of Sexual Harassment: A Confirmatory Analysis across Cultures and Settings. Journal of Vocational Behavior, 47(2), 164–177. https://doi.org/10.1006/jvbe.1995.1033
Hill, C., & Kearl, H. (2011). Crossing the line: Sexual harassment at school. AAUW.
Jacobs, C. D., Bergen, M. R., & Korn, D. (2000). Impact of a Program to Diminish Gender Insensitivity and Sexual Harassment at a Medical School: Academic Medicine, 75(5), 464–469. https://doi.org/10.1097/00001888-200005000-00017
Jost, J. T., & Kay, A. C. (2005). Exposure to Benevolent Sexism and Complementary Gender Stereotypes: Consequences for Specific and Diffuse Forms of System Justification. Journal of Personality and Social Psychology, 88(3), 498–509. https://doi.org/10.1037/0022-3514.88.3.498
Kegan, R., & Lahey, L. L. (2009). Immunity to Change: How to Overcome it and Unlock Potential in Yourself and Your Organization. Harvard Business Press.
Konik, J., & Cortina, L. M. (2008). Policing Gender at Work: Intersections of Harassment Based on Sex and Sexuality. Social Justice Research, 21(3), 313–337. https://doi.org/10.1007/s11211-008-0074-z
Kuppuswami, D., & Ferreira, F. (2022). Gender Equality and Women’s Empowerment Capacity Building of Organisations and Individuals. Journal of Learning for Development, 9(3), 394–419. https://doi.org/10.56059/jl4d.v9i3.621
Loera, B., Converso, D., & Viotti, S. (2014). Evaluating the Psychometric Properties of the Maslach Burnout Inventory-Human Services Survey (MBI-HSS) among Italian Nurses: How Many Factors Must a Researcher Consider? PLOS ONE, 9(12), e114987. https://doi.org/10.1371/journal.pone.0114987
Malamut, A. B., & Offermann, L. R. (2001). Coping With Sexual Harassment: Personal, Environmental, and Cognitive Determinants. Journal of Applied Psychology, 86(6).
Malamuth, N. M. (1981). Rape Proclivity Among Males. Journal of Social Issues, 37(4), 138–157. https://doi.org/10.1111/j.1540-4560.1981.tb01075.x
Mamun, M. A., Parvin, K., Yu, M., Wan, J., Willan, S., Gibbs, A., Jewkes, R., & Naved, R. T. (2018). The HERrespect intervention to address violence against female garment workers in Bangladesh: Study protocol for a quasi-experimental trial. BMC Public Health, 18(1), 512. https://doi.org/10.1186/s12889-018-5442-5
Martini, M., & De Piccoli, N. (2021). Evaluation of USVreact: A Staff Training Program to Prevent Sexual Violence at Universities. Health Education & Behavior, 48(4), 507–515. https://doi.org/10.1177/1090198120939487
Martini, M., Tartaglia, S., & De Piccoli, N. (2022). Assessing Rape Myth Acceptance: A Contribution to Italian Validation of the Measure for Assessing Subtle Rape Myth (SRMA-IT). Sexual Abuse, 34(4), 375–397. https://doi.org/10.1177/10790632211028158
McGregor, K. (2009). National Community Attitudes towards Violence against Women Survey 2009 Project Technical report.
Moos, R. H., Insel, P. M., & Humphrey, B. (1974). Combined preliminary manual for the Family, Work, and Group Environment Scales. Consulting Psychologists Press.
Mynard, H., & Joseph, S. (2000). Development of the multidimensional peer-victimization scale. Aggressive Behavior, 26(2), 169–178. https://doi.org/10.1002/(SICI)1098-2337(2000)26:2<169::AID-AB3>3.0.CO;2-A
Naved, R. T., Mamun, M. A., Parvin, K., Willan, S., Gibbs, A., & Jewkes, R. (2021). Learnings from the evaluation of HERrespect: A factory-based intervention to prevent intimate partner and workplace violence against female garment workers in Bangladesh. Global Health Action, 14(1), 1868960. https://doi.org/10.1080/16549716.2020.1868960
Naved, R. T., Rahman, T., Willan, S., Jewkes, R., & Gibbs, A. (2018). Female garment workers’ experiences of violence in their homes and workplaces in Bangladesh: A qualitative study. Social Science & Medicine, 196, 150–157. https://doi.org/10.1016/j.socscimed.2017.11.040
Our Watch. (2021). Change the story: A shared framework for the primary prevention of violence against women in Australia. (2nd ed.). Our Watch.
Payne, D. L., Lonsway, K. A., & Fitzgerald, L. F. (1999). Rape Myth Acceptance: Exploration of Its Structure and Its Measurement Using theIllinois Rape Myth Acceptance Scale. Journal of Research in Personality, 33(1), 27–68. https://doi.org/10.1006/jrpe.1998.2238
Plourde, C., Shore, N., Herrick, P., Morrill, A., Cattabriga, G., Bottino, L., Orme, E., & Stromgren, C. (2016). You the man: Theater as bystander education in dating violence. Arts & Health, 8(3), 229–247. https://doi.org/10.1080/17533015.2015.1091017
Potter, S. J., & Moynihan, M. M. (2011). Bringing in the Bystander In-Person Prevention Program to a U.S. Military Installation: Results From a Pilot Study. Military Medicine, 176(8), 870–875. https://doi.org/10.7205/MILMED-D-10-00483
Pulerwitz, J., & Barker, G. (2008). Measuring Attitudes toward Gender Norms among Young Men in Brazil: Development and Psychometric Evaluation of the GEM Scale. Men and Masculinities, 10(3), 322–338. https://doi.org/10.1177/1097184X06298778
Radloff, L. S. (1977). The CES-D Scale: A Self-Report Depression Scale for Research in the General Population. Applied Psychological Measurement, 1(3), 385–401. https://doi.org/10.1177/014662167700100306
Rosenberg, M., Schooler, C., Schoenbach, C., & Rosenberg, F. (1995). Global Self-Esteem and Specific Self-Esteem: Different Concepts, Different Outcomes. American Sociological Review, 60(1), 141–156. https://doi.org/10.2307/2096350
Sarpy, C., Shukralla, H., Greville, H., & Thompson, S. C. (2022). Exploring the Implementation of Workplace-Focused Primary Prevention Efforts to Reduce Family Violence in a Regional City: The Need for Clarity, Capacity, and Communication. International Journal of Environmental Research and Public Health, 19(24), 16703. https://doi.org/10.3390/ijerph192416703
Stuart, R., Rao, A., Kelleher, D., Hafiza, S., Miller, C., & Begum, H. A. (2017). Advancing gender equality in Bangladesh: Twenty years of BRAC’s Gender Quality Action Learning Programme. Routledge, Taylor & Francis Group.
Stuart, R., Rao, A., Kelleher, D., Hafiza, S., Sultana, N., Rahman, H., & Rahman, S. (1997). BRAC Technical Manual: An Action-Learning Approach to Gender and Organisational Change. https://www.brac.net/sites/default/files/BRAC-Technical-Manual-Chapter_01-07.pdf

## Sheet: Study details
Citation and Title: Bingham and Scherer (2001): The Unexpected Effects of a Sexual Harassment Educational Program
Country	The United States of America	Target Audience	Faculty and administrative personnel
Aim of Study
Evaluation of a sexual harassment program for employees of a medium-size university
Expected Outcome or Hypotheses
Using a 30-minute intervention can serve as a preventive measure against sexual harassment by increasing knowledge and reporting rates of sexual harassment
Study design	Non-randomised experimental study	Type of comparator	Standard practice
Intervention Type(s)	Lecture/Seminar	Participant sex	Mixed
Total number of participants
Total 516 (241 males, 275 females). Experimental group 197 (100 males, 97 females), control group 318 (141 males, 178 females).
Was the intervention effective?	Partially. The program was effective in giving participants information about sexual harassment and influenced attitudes towards sexual harassment at work. The program created a significant backlash amongst male participants	Was the effect retained over time?	No follow up was done
Citation and Title: Crisp and Taket (2018): Asset-based approaches for preventing gender-based violence in the workplacea
Country	Australia	Target Audience	Whole organisation
Aim
Evaluation of the effect of implementing gender equity programs within two organisations
Expected Outcome or Hypotheses
No explicit hypothesis or outcome stated - The design implies a hypothesis that an asset-based intervention can be use to prevent gender-based violence in the workplace
Study design	Non-randomised experimental study	Type of comparator	No comparator is used
Intervention Type(s)	Changes in policies, Bystander training workshops, Information campaign	Participant sex	Mixed
Total number of participants
Workplace 1 (Alpine health): 126 presurvey, 40 postsurvey - Attrition rate = 68,2% Workplace 2 (Murrindindi Shire Council): 88 presurvey, 17 postsurvey - Attrition rate = 80%
Was the intervention effective?	Partially. Both organisations reported a positive change over time, but the differences were not statistically significant	Was the effect retained over time?	Follow up was deemed too close to intervention implementation to measure any retention effects
Citation and Title: Crisp and Taket (2023): Using a theatre-based programme to prevent gender-based violence: Evidence from Australia
Country	Australia	Target Audience	University (students and faculty), workplaces, sporting clubs and community centers
Aim
To assess the effectiveness of 'You the Man' program in an Australian context targeting adults.
Expected Outcome or Hypotheses
No explicit hypothesis or outcome stated - the design implies a hypothesis that the intervention can be used to reduce gender-based violence.
Study design	Non-randomised experimental study	Type of comparator	No comparator is used
Intervention Type(s)	Art performance	Participant sex	Mixed
Total number of participants
41 (12 male, 29 females)
Was the intervention effective?	Partially. There was an increase in awareness, understanding, and intentions related to intervening in situations of partner violence	Was the effect retained over time?	Yes, the effect was retained at one-month follow up
Citation and Title: Cronin et al. (2024): Testing the effectiveness of interactive training on sexual harassment and assault in field science.
Country	The United States of America	Target Audience	Field researchers
Aim
To administer and evaluate a sexual harassment and assault prevention training program (known as Building a Better Fieldwork Future training, or BBFF training) led by trained agency staff.
Expected Outcome or Hypotheses
RQ1 Does participation in the training increase participants’ capacity to take action to create inclusive, safe field environments? H1a: Post-training prevention self-efficacy and knowledge will increase significantly in the intervention group compared to the control. H1b: Changes in primary outcomes will not be sustained over time. RQ2 Does participation in the training increase participants’ ac…
Study design	Non-randomised experimental study	Type of comparator	Standard practice
Intervention Type(s)	Bystander training workshop	Participant sex	Mixed
Total number of participants
925 participated in intervention; 630 completed at least one survey; They used 3 datasets: 1) Treatment-Control Comparisons Dataset (pre-test + follow-up survey), 140 participants (28 in control group). 2) Longitudinal Analyses Dataset (pre-test + immediate post-test + follow-up survey), 64 participants. 3) Within-Subjects Pre- and Post-Training Comparisons Dataset (pre-test + immediate post-test…
Was the intervention effective?	Yes. Participants who underwent the training showed significant increases in knowledge and self-efficacy related to sexual harassment and assault prevention. There was also a notable increase in the intention to encourage others to take action.	Was the effect retained over time?	Yes, but it is not possible to determine whether there has been a decrease in prevalence of incidents or not. Effects were measured immediately after the intervention and 1-2 months later. While knowledge and self-efficacy remained significantly higher than baseline, the increase in behavioral intention was sustained only for reporting intentions. Data from the immediate post-intervention period …
Citation and Title: Durey (2011): Working Together Against Violence Final Project Report
Country	Australia	Target Audience	Whole organisation
Aim
To prevent violence against women by raising awareness and to strengthening the organizational capacity of male-dominated workplaces to promote gender equality and non-violent norms
Expected Outcome or Hypotheses
1. Attending staff will acquire understanding of violence against women's consequences, adopt pro-gender equality attitudes and behaviours, and learn to identify and respond to such violence. 2. The policy changes and staff training will induce an organizational culture shift, emphasizing gender equality and prevention of violence against women. 3. The target organization will produce and showcas…
Study design	Other: Action Research	Type of comparator	No comparator is used
Intervention Type(s)	Bystander training workshop, Changes to company policies	Participant sex	Mixed
Total number of participants
515 totalb. Intervention 1: 337 (229 male, 17 female, unknown not reported); Intervention 2: 178 (153 male, 23 female, 5 unknown)
Was the intervention effective?	Yes. Participants found the training informative and that it supported them in using proactive bystander behvaiours in domestic violence situations and in the workplace.	Was the effect retained over time?	Partially. Informal group interviews after 6-month showed "a reasonable level of recollection of the key message"
Citation and Title: Fischer et al. (2021): Leveraging Field-Campaign Networks to Identify Sexual Harassment in Atmospheric Science and Pilot Promising Interventions
Country	The United States of America	Target Audience	Field researchers
Aim
1. Train field campaign participants to identify, address, and prevent sexual harassment, 2. Study atmospheric science field researchers' views and experiences related to sexual harassment, 3. Establish cross-institutional networks of scientists and leaders (with a specific focus on including men) committed to tackling gender inequality.
Expected Outcome or Hypotheses
No explicit hypothesis or outcome stated - the design implies the hypothesis that bystander training can reduce the prevalence of sexual harassment in field campaigns
Study design	Non-randomised experimental study	Type of comparator	No comparator is used
Intervention Type(s)	Bystander training workshop	Participant sex	Mixed
Total number of participants
451 participants invited. 265 participated in presurvey (92 women, 166 men, 7 other/not specified) and 246 in the postsurvey (89 women, 140 men, 17 other/not specified), 186 of whom had completed pre-survey. Attrition rate = 42%
Was the intervention effective?	Partially. The study shows that the training was beneficial in providing harassment resources, fostering team trust, and teaching participants what to do if they or others experience sexual harassment. Yet, 24% of junior-level participants reported experiencing sexual harassment post-intervention.	Was the effect retained over time?	No follow up was done
Citation and Title: Foubert and Masin (2012): Effects of The Men’s Program on U.S. Army Soldiers’ Intentions to Commit and Willingness to Intervene to Prevent Rape: A Pretest Posttest Study
Country	American soldiers stationed in Germany	Target Audience	Male US Army soldiers
Aim
To assess and compare the impact of two distinct sexual assault training approaches on U.S. Army soldiers' attitudes, their likelihood to engage in sexual misconduct, and their readiness to intervene as bystanders to prevent sexual assault
Expected Outcome or Hypotheses
Participants in "The Men’s Program" will experience a decline in rape myth acceptance, behavioural intent to rape and likelihood of raping, and an increase in bystander efficacy and willingness to intervene after program participation
Study design	Randomised control trial	Type of comparator	Active Comparator
Intervention Type(s)	Bystander training workshop	Participant sex	Male only
Total number of participants
481 (237 intervention group, 244 comparator group)
Was the intervention effective?	Yes. Participants in the intervention reported a lower likelihood of committing rape and other forms of sexual assault and reported a higher likelihood of intervening to prevent it. Participants in the control group reported worse attitudes on three out of seven subscales for Rape Myth Acceptance than before they saw the standard program.	Was the effect retained over time?	No follow up was done
Citation and Title: Jacobs, Bergen and Korn (2000): Impact of a Program to Diminish Gender Insensitivity and Sexual Harassment at a Medical School
Country	The United States of America	Target Audience	Multiple levels of employees (deans, department chairs, faculty, medical students)
Aim
To investigate the effects of 5 specific actions meant to combat sexual harassment and gender and racial bias and insensitivity.
Expected Outcome or Hypotheses
No explicit hypothesis or outcome stated - the design implies the hypothesis that the different interventions implemented can reduce gender insensitivity and sexual harassment.
Study design	Repeated cross sectional study	Type of comparator	No comparator is used
Intervention Type(s)	Bystander training workshop, Lectures/Seminar, Larger organisational change effort	Participant sex	Mixed
Total number of participants
49 women (55% of all female faculty) and 171 men (49% of all male faculty) in 1994 49 women (53% of all female faculty) and 141 men (36% of all male faculty) in 1995
Was the intervention effective?	Yes. Participants reported perceiving a higher degree of positive climate, decreased perception of sexual harassment and gender discrimination, and a decrease in observed sexual harassment behaviours.	Was the effect retained over time?	Partially. Results showed an effect at a 1-year follow-up. However, the specific interventions themselves (e.g., the workshops) were not evaluated.
Citation and Title: Kuppuswami and Ferreira (2022): Gender Equality and Women’s Empowerment Capacity Building of Organisations and Individuals
Country	Nine countries from four regions — Africa, Asia, Caribbean, and Pacificc	Target Audience	Frontline staff and managers
Aim
To measure the efficacy of an online capacity-building intervention on gender equality and women’s empowerment to impart the necessary knowledge, attitudes, and skills to enable individuals and organisations to implement programmes effectively towards achieving gender equality
Expected Outcome or Hypotheses
1. The training on gender equality and women’s empowerment will positively impact the participants’ knowledge, attitude and skills on core gender equality capacities. 2. Online training can increase the scope for application of new knowledge and skills in the daily lives of participants and future work of the organisations.
Study design	Non-randomised experimental study	Type of comparator	No comparator is used
Intervention Type(s)	Lecture/Seminar	Participant sex	Mixed
Total number of participants
110 (79 women, 31 men). Baseline survey: 84 (56 women, 28 men, region not reported), Follow up survey: 74 (47 women (Africa 12, Asia 18, Caribbean 3, Pacific 14), 27 men (Africa 8, Asia 18, Caribbean 1). Attrition rate = 13%
Was the intervention effective?	Partiallyd. The study reports a increases of knowlegde, skills, attitude and gender equity	Was the effect retained over time?	Not reported
Citation and Title: Martini and De Piccoli (2021): Evaluation of USVreact: A Staff Training Program to Prevent Sexual Violence at Universities
Country	Italy	Target Audience	Administrative staff, faculty members, student dormitory directors and student representatives
Aim
To evaluate the USVreact: University Supporting Victims of Sexual Violence
Expected Outcome or Hypotheses
Decrease in gender system justification and rape myth acceptance post-intervention and an increase of awareness of various forms of sexual violence and bystander intent to intervene
Study design	Non-randomised experimental study	Type of comparator	No comparator is used
Intervention Type(s)	Lecture/Seminar	Participant sex	Mixed
Total number of participants
177 at baseline (158 women, 18 men, 1 “other”) and 66 at completion (61 women, 5 men). Attrition rate = 62%.
Was the intervention effective?	Partially. The results show that the training program had a significant impact on certain attitudes and beliefs related to sexual violence.	Was the effect retained over time?	No follow up was done
Citation and Title: Naved et al. (2021): Learnings from the evaluation of HERrespect: a factory-based intervention to prevent intimate partner and workplace violence against female garment workers in Bangladesh
Country	Bangladesh	Target Audience	Female workers and middle managers
Aim
To evaluate the effectiveness of the HERrespect intervention in reducing workplace violence directed at women in the garment industry
Expected Outcome or Hypotheses
Providing gender-transformative interventions can reduce experiences of violence among women employed in the garment industry
Study design	Non-randomised experimental study	Type of comparator	Standard practice
Intervention Type(s)	Larger organisational change effort (Bystander training workshop, Lectures/Seminar, Changes to company policies, Information campaign)	Participant sex	Mixed and female only
Total number of participants
800 female workers (400 control), 395 managers (200 control). Dropout rate not reported
Was the intervention effective?	The data in the study was severely comprised. Findings cannot be used to measure efficacy of the intervention.	Was the effect retained over time?	Even though there was a two-year follow-up, the data in the study was severely comprised and cannot be used.
Citation and Title: Potter and Moynihan (2011): Bringing in the Bystander In-Person Prevention Program to a U.S. Military Installation: Results from a Pilot Study
Country	Not reported	Target Audience	US Army soldiers stationed in Europe
Aim
"To evaluate whether the Bringing in the Bystander, could be effectively translated for members of the U.S. military, specifically U.S. Army personnel stationed in Europe."
Expected Outcome or Hypotheses
1. Soldiers in BITB will perform more bystander actions in potential sexual assault situations (Increased Bystander Behaviours), 2. Soldiers in the control group will be more likely to report "no intervention" in potential sexual assault situations (Reduction of Non-Intervention), 3. Soldiers in BITB will be more likely to take preventative actions and participate in initiatives against sexual as…
Study design	Non-randomised experimental study	Type of comparator	Standard practice
Intervention Type(s)	Bystander training workshop	Participant sex	Mixed
Total number of participants
394 (356 male, 40 female) - 28/29% (110/114) was in the intervention group, 71/72% (284/280) was in the control group (both numbers are reported, in the abstract and results, respectively).
Was the intervention effective?	Yes. Soldiers who participated in the program performed a greater mean number of bystander behaviors generally, and significantly more related to aiding acquaintances and strangers	Was the effect retained over time?	Yes, but it is not possible to determine whether there has been a decrease or not. Effects were measured at 1-week and 4,5-months after the intervention. Data from one week after the intervention is not reported. A comparison between the two datapoints are not reported
Citation and Title: Sarpy et al. (2022): Exploring the Implementation of Workplace-Focused Primary Prevention Efforts to Reduce Family Violence in a Regional City: The Need for Clarity, Capacity, and Communication
Country	Australia	Target Audience	Not reported
Aim
To evaluate the Community, Respect, and Equality (CRE)-project’s effectiveness in a certified workspace, a local non-profit social services provider.
Expected Outcome or Hypotheses
Not applicable - The study is an explorative qualitative investigation
Study design	Qualitative research	Type of comparator	Not applicable
Intervention Type(s)	Larger organisational change effort (no details reported)	Participant sex	Mixed
Total number of participants
8
Was the intervention effective?	No	Was the effect retained over time?	Not Applicable. No effects to retain.
Citation and Title: Stuart et al. (2017): Advancing gender equality in Bangladesh: Twenty years of BRAC’s Gender Quality Action Learning Programme
Country	Bangladesh	Target Audience	Frontline staff and Area Managers
Aim
To develop systematic documentation of the GQAL programmes 20-year impact to demonstrate what it had achieved and why, what it had not achieved and why not, as well as which changes endured, and which had faded away.
Expected Outcome or Hypotheses
Not applicable
Study design	Other: Complex intervention evaluation utilizing both qualitative and quantitative measures	Type of comparator	Not applicable
Intervention Type(s)	Larger organisational change effort (Bystander training workshops, Information campaign, Changes to company policies)	Participant sex	Mixed
Total number of participants
506 (138 women, 368 men) in the evaluation study. 16.000 staff over the course of the intervention programme
Was the intervention effective?	Yes. The intervention effectively improved gender equality, resulting in better work relationships, positive cultural shifts, enhanced recognition of women's skills, and reduced sexual and gender harassment	Was the effect retained over time?	Partially. Some participants retained lessons and modified behaviours even years after the program ended. The long-term retention of the organizational changes after the program's suspension in 2002 is questionable.
a = Original project report/files under permanent embargo; b = Either the total number of participants or the gender distribution of intervention 1 is a typo, the author cannot remember which (Personal communication, Durey, 2023; Personal communication, Womens Health Victoria, 2023); c = The specific countries are not reported; d = No inferential statistics are reported
References
Bingham, S. G., & Scherer, L. L. (2001). The Unexpected Effects of a Sexual Harassment Educational Program. The Journal of Applied Behavioral Science, 37(2), 125–153. https://doi.org/10.1177/0021886301372001
Crisp, B. R., & Taket, A. R. (2018). Asset-based approaches for preventing gender-based violence in the workplace. In Eliminating gender-based violence (1st Edition). Routledge, Taylor & Francis Group.
Crisp, B. R., & Taket, A. R. (2023). Using a theatre-based programme to prevent gender-based violence: Evidence from Australia. Health Promotion International, daac025. https://doi.org/10.1093/heapro/daac025
Durey, R. (2011). Working Together Against Violence Final Project Report. Women’s Health Victoria.
Fischer, E. V., Bloodhart, B., Rasmussen, K., Pollack, I. B., Hastings, M. G., Marin-Spiotta, E., Desai, A. R., Schwarz, J. P., Nesbitt, S., & Hence, D. (2021). Leveraging Field-Campaign Networks to Identify Sexual Harassment in Atmospheric Science and Pilot Promising Interventions. Bulletin of the American Meteorological Society, 102(11), E2137–E2150. https://doi.org/10.1175/BAMS-D-19-0341.1
Foubert, J. D., & Masin, R. C. (2012). Effects of The Men’s Program on U.S. Army Soldiers’ Intentions to Commit and Willingness to Intervene to Prevent Rape: A Pretest Posttest Study. Violence and Victims, 27(6), 911–921. https://doi.org/10.1891/0886-6708.27.6.911
Jacobs, C. D., Bergen, M. R., & Korn, D. (2000). Impact of a Program to Diminish Gender Insensitivity and Sexual Harassment at a Medical School: Academic Medicine, 75(5), 464–469. https://doi.org/10.1097/00001888-200005000-00017
Kuppuswami, D., & Ferreira, F. (2022). Gender Equality and Women’s Empowerment Capacity Building of Organisations and Individuals. Journal of Learning for Development, 9(3), 394–419. https://doi.org/10.56059/jl4d.v9i3.621
Martini, M., & De Piccoli, N. (2021). Evaluation of USVreact: A Staff Training Program to Prevent Sexual Violence at Universities. Health Education & Behavior, 48(4), 507–515. https://doi.org/10.1177/1090198120939487
Naved, R. T., Mamun, M. A., Parvin, K., Willan, S., Gibbs, A., & Jewkes, R. (2021). Learnings from the evaluation of HERrespect: A factory-based intervention to prevent intimate partner and workplace violence against female garment workers in Bangladesh. Global Health Action, 14(1), 1868960. https://doi.org/10.1080/16549716.2020.1868960
Potter, S. J., & Moynihan, M. M. (2011). Bringing in the Bystander In-Person Prevention Program to a U.S. Military Installation: Results From a Pilot Study. Military Medicine, 176(8), 870–875. https://doi.org/10.7205/MILMED-D-10-00483
Sarpy, C., Shukralla, H., Greville, H., & Thompson, S. C. (2022). Exploring the Implementation of Workplace-Focused Primary Prevention Efforts to Reduce Family Violence in a Regional City: The Need for Clarity, Capacity, and Communication. International Journal of Environmental Research and Public Health, 19(24), 16703. https://doi.org/10.3390/ijerph192416703
Stuart, R., Rao, A., Kelleher, D., Hafiza, S., Miller, C., & Begum, H. A. (2017). Advancing gender equality in Bangladesh: Twenty years of BRAC’s Gender Quality Action Learning Programme. Routledge, Taylor & Francis Group.
